# Supplementary material for: Disulfiram Inhibits Opsonin-Independent Phagocytosis and Migration of Human Long-Lived In Vitro Cultured Phagocytes from Multiple Inflammatory Diseases
Source: Cells. 2024 Mar 18;13(6):535. doi: 10.3390/cells13060535 (PMC10968875; doi:10.3390/cells13060535)
Supplement: Supplementary file 1 [file cells-13-00535-s001.zip]

Archive with 5 entries (5 files):
- cells-2861608-supplementary.pdf
- Video S1-20231 CTRL phagocytosis.mp4
- Video S2-20231 DSF 50 nM phagocytosis.mp4
- Video S3-20315 CTRL phagocytosis 1.mp4
- Video S4-20315 DSF 100 nM phagocytosis 2.mp4
